# Supplementary material for: New Polyketide Congeners with Antibacterial Activities from an Endophytic Fungus Stemphylium globuliferum 17035 (China General Microbiological Culture Collection Center No. 40666)
Source: J Fungi (Basel). 2024 Oct 24;10(11):737. doi: 10.3390/jof10110737 (PMC11595617; doi:10.3390/jof10110737)
Supplement: Supplementary file 1 [file jof-10-00737-s001.zip]

Archive with 1 entries (1 files):
- jof-3226252-supplementary.pdf
